# Supplementary material for: Deep Eutectic Solvents Formed by Glycerol and Xylitol, Fructose and Sorbitol: Effect of the Different Sugars in Their Physicochemical Properties
Source: Molecules. 2023 Aug 11;28(16):6023. doi: 10.3390/molecules28166023 (PMC10458529; doi:10.3390/molecules28166023)
Supplement: Supplementary file 1 [file molecules-28-06023-s001.zip]

Archive with 1 entries (1 files):
- molecules-2532631-supplementary.pdf
